# Supplementary material for: Ziziphus jujuba Mill. Suspension Ameliorates Scopolamine‐Induced Cognitive Impairment via PTGS2‐Centered Neuroinflammatory Signaling
Source: Mediators Inflamm. 2026 May 7;2026:8871660. doi: 10.1155/mi/8871660 (PMC13150435; doi:10.1155/mi/8871660)
Supplement: Supplementary file 1 — Supporting Information 1 Table S1. Detailed composition of Z. jujuba and corresponding machine learning–identified targets. [file MI-2026-8871660-s001.xlsx]

## Sheet: Sheet1
Ziziphus jujuba
Item	Description
Botanical name	Ziziphus jujuba Mill.
Chinese name	大枣（Da Zao）
Family	Rhamnaceae
Medicinal part used	Dried mature fruit
Product form	Dried slices for decoction
Source	Chinese Medicine Pharmacy, Affiliated Hospital of Southwest Medical University
Origin	China (GAP-certified production area)
Batch number	ZZJ-2022-10
Authentication method	Morphological identification and pharmacopeial standard comparison
Authenticated by	Professor Hui La, Department of Pharmacognosy, Southwest Medical University
Voucher specimen No.	ZZJ-SWMU-202210
Storage conditions	Stored at room temperature in a dry, dark environment
Pharmacopoeial reference	Chinese Pharmacopoeia (2020 Edition)
Quality control	Complied with standards for moisture content, ash, and heavy metals
Ziziphus jujuba_ingredients
Mol ID	Molecule Name	MW	AlogP	Hdon	Hacc	OB (%)	Caco-2	BBB	DL	FASA-	HL
MOL012921	stepharine	297.38	1.82	1	4	31.55	0.64	0.17	0.33	0.23	10.31
MOL012940	Spiradine A	311.46	1.24	1	3	113.52	0.29	0.14	0.61	0.27	15.71
MOL012946	zizyphus saponin I_qt	472.78	4.39	2	4	32.69	0.42	-0.32	0.62	0.24	10.45
MOL012961	jujuboside A_qt	472.78	4.39	2	4	36.67	0.54	-0.05	0.62	0.23	9.47
MOL012976	coumestrol	268.23	3.01	2	5	32.49	0.55	-0.48	0.34	0.36	7.75
MOL012980	Daechuine S6	548.75	3.2	2	9	46.48	0.38	0.02	0.79	0.3	6.09
MOL012981	Daechuine S7	514.74	2.81	2	9	44.82	0.46	0.12	0.83	0.27	4.67
MOL012986	Jujubasaponin V_qt	472.78	4.65	2	4	36.99	0.38	-0.51	0.63	0.25	9.51
MOL012989	Jujuboside C_qt	472.78	4.39	2	4	40.26	0.37	-0.43	0.62	0.24	9.67
MOL012992	Mauritine D	342.46	1.62	2	6	89.13	0.59	0.62	0.45	0.03	4.91
MOL001454	berberine	336.39	3.45	0	4	36.86	1.24	0.57	0.78	0.19	6.57
MOL001522	(S)-Coclaurine	285.37	2.83	3	4	42.35	0.7	0.06	0.24	0.29	4.41
MOL000211	Mairin	456.78	6.52	2	3	55.38	0.73	0.22	0.78	0.26	8.87
MOL000449	Stigmasterol	412.77	7.64	1	1	43.83	1.44	1	0.76	0.22	5.57
MOL003410	Ziziphin_qt	472.78	4.39	2	4	66.95	0.49	-0.12	0.62	0.24	10
MOL000358	beta-sitosterol	414.79	8.08	1	1	36.91	1.32	0.99	0.75	0.23	5.36
MOL004350	Ruvoside_qt	390.57	2.29	3	5	36.12	-0.31	-1.13	0.76	0.24	7.21
MOL000492	(+)-catechin	290.29	1.92	5	6	54.83	-0.03	-0.73	0.24	0	0.61
MOL005360	malkangunin	432.56	1.84	2	7	57.71	0.22	-0.17	0.63	0.3	4.09
MOL000627	Stepholidine	327.41	3.1	2	5	33.11	0.83	0.29	0.54	0.22	1.54
MOL007213	Nuciferin	295.41	3.57	0	3	34.43	1.22	0.83	0.4	0.24	3.07
MOL000783	Protoporphyrin	562.72	8.24	4	6	30.86	0.67	-0.63	0.56	0.3	3.83
MOL000787	Fumarine	353.4	2.95	0	6	59.26	0.56	-0.13	0.83	0.3	23.46
MOL008034	21302-79-4	486.76	5.36	3	5	73.52	-0.05	-0.54	0.77	0.31	14.21
MOL008647	Moupinamide	313.38	2.86	3	5	86.71	0.55	-0.51	0.26	0.33	3.71
MOL002773	beta-carotene	536.96	12	0	0	37.18	2.25	1.52	0.58	0.33	4.36
MOL000096	(-)-catechin	290.29	1.92	5	6	49.68	-0.03	-0.78	0.24	0.35	0.38
MOL000098	quercetin	302.25	1.5	5	7	46.43	0.05	-0.77	0.28	0.38	14.4
MOL013357	(3S,6R,8S,9S,10R,13R,14S,17R)-17-[(1R,4R)-4-ethyl-1,5-dimethylhexyl]-10,13-dimethyl-2,3,6,7,8,9,11,12,14,15,16,17-dodecahydro-1H-cyclopenta[a]phenanthrene-3,6-diol	430.79	7.12	2	2	34.37	0.82	0.31	0.78	0.21	5.81
Machine learning
LASSO:PTGS2、DRD2、NOS2、PLAU、CASP8、PON1、KDR、EGF、NFKBIA、SOD1、GSTM1	RF：EGF、PLAU、DRD2、CASP8、PTGS2、ICAM1、CAV1、PON1、GSTM1	SVM：NOS2、CASP8、NCF1、ADRB2、GSTM1、PLAT、NFKBIA、PTGS2、EGF、PON1、MMP2、DRD2、PLAU、HSPB1、CCL2、CAV1
